# Supplementary material for: Fission yeast Srr1 and Skb1 promote isochromosome formation at the centromere
Source: Commun Biol. 2023 May 26;6:551. doi: 10.1038/s42003-023-04925-9 (PMC10219947; doi:10.1038/s42003-023-04925-9)
Supplement: Supplementary file 4 — Supplementary Data 1 [file 42003_2023_4925_MOESM4_ESM.xlsx]

## Sheet:  Table A
GCR rates
	wild type	srr1∆	skb1∆	rad51∆	srr1∆ rad51∆	skb1∆ rad51∆	srr1∆ skb1∆ rad51∆	srr1-WR rad51∆	skb1-AV rad51∆	srr1-WR skb1-AV rad51∆	rad52-R45K	srr1∆ rad52-R45K	rad52-RK rad51∆	srr1-WR rad52-RK rad51∆	pcn1-KR rad51∆	srr1-WR pcn1-KR rad51∆	skb1-FY rad51∆	skb1-EAEA rad51∆	skb1∆ rad52-RK	skb1∆ rad52-RK rad51∆	srr1-DAPA rad51∆	srr1-HA rad51∆	fbh1∆ rad51∆	slf1∆	pom1∆	slf1∆ rad51∆	pom1∆ rad51∆
relative	1	0.577883	1.21046	117.955	16.9798	24.2212	6.13555	38.7634	83.591	9.22941	0.487515	0.348395	27.2869	17.0036	28.4185	13.3888	31.3912	27.3484	0.423306	19.6908	9.79786	25.6837	118.668	1.67301	2.36385	224.019	386.445
median	4.205e-05	2.43e-05	5.09e-05	0.00496	0.000714	0.0010185	0.000258	0.00163	0.003515	0.000388097	2.05e-05	1.465e-05	0.00114741	0.000715	0.001195	0.000563	0.00132	0.00115	1.78e-05	0.000828	0.000412	0.00108	0.00499	7.035e-05	9.94e-05	0.00942	0.01625
1	3.33e-05	1.66e-05	0.000205	0.00169	0.000695	0.0146	0.000454	0.0027	0.0092	0.000234	2.37e-05	5.3e-06	0.000952387	0.000715	0.00179	0.000558	0.00107	0.00143	1.96e-05	0.000828	0.0021	0.000914	0.00347	3.9e-05	0.000184	0.00688	0.00404
2	5.61e-05	4e-05	2.39e-05	0.00815	0.000619	0.000779	0.00117	0.00126	0.0103	0.000212	3.8e-05	8.16e-06	0.000840791	0.000288	0.00117	0.000649	0.00126	0.00226	3.01e-05	0.000827	0.000459	0.000481	0.00705	8.21e-05	0.000145	0.00385	0.0137
3	3.39e-05	2.68e-05	3.09e-05	0.0172	0.00169	0.000451	0.000458	0.00163	0.0154	0.000342	1.67e-05	1.17e-05	0.00359439	0.000199	0.00125	0.000868	0.00156	0.00142	1e-05	0.00222	0.0006	0.000197	0.00856	2.2e-05	7.62e-05	0.0213	0.0398
4	0.000103	0.000146	0.000107	0.0324	0.00146	0.000411	0.0003	0.000876	0.00642	0.000591	1.7e-05	1.36e-05	0.00154771	0.000472	0.00059	0.000299	0.00147	0.00314	3.01e-05	0.000733	0.00165	0.000628	0.00222	6.38e-05	0.000108	0.00147	0.00573
5	2.19e-05	1.13e-05	1.23e-05	0.00112	0.00346	0.00104	0.000362	0.000775	0.00662	0.0003279	1.44e-05	2.22e-05	0.0044205	0.000496	0.00192	0.000417	0.00242	0.00255	3.74e-05	0.00207	0.00127	0.00141	0.00479	8.24e-05	3.6e-05	0.00732	0.0381
6	3e-05	3.31e-05	2.17e-05	0.00353	0.000714	0.00123	0.000258	0.000955	0.0129	0.000447592	2.35e-05	1.21e-05	0.00455167	0.00043	0.00276	0.000504	0.00131	0.00137	1.28e-05	0.00182	0.016	1.56e-05	0.00363	5.9e-05	5.19e-05	0.00942	0.0526
7	2.64e-05	5.36e-05	4.42e-05	0.00673	0.000196	0.000997	0.000221	0.00106	0.000284	0.000466401	3.12e-05	1.75e-05	0.0077352	0.000311	0.00115	0.000563	0.00122	0.000104	1.76e-05	0.000532	0.000277	0.00103	0.0175	0.000115	7.94e-05	0.00693	0.0514
8	1.18e-05	3.32e-05	6.7e-06	0.0046	0.000351	0.00106	0.000142	0.00095	0.00313	0.000155014	1.97e-05	1.73e-05	0.00309	0.000524	0.00102	0.000589	0.000855	0.000199	5.54e-05	0.000337	0.00114	0.000893	0.00519	0.0045	6.71e-05	0.013	0.0553
9	7.39e-05	1.99e-05	5.09e-05	0.0173	0.000401	0.000569	0.000173	0.00284	0.00309	0.000230035	1.24e-05	2.9e-05	0.000871222	0.000819	0.00624	0.000673	0.00115	0.000241	1.78e-05	0.000436	0.00066	0.00134	0.00192	5.3e-05	0.000254	0.0266	0.00719
10	4.16e-05	1.68e-05	6.13e-05	0.00278	0.00123	0.00227	0.000383	0.000745	0.00346	0.00026946	2.05e-05	2.98e-05	0.000912259	0.00091	0.000816	0.000394	0.00231	0.00321	1.17e-05	0.000683	7.8e-05	0.00194	0.0153	0.000108	0.000209	0.0192	0.0399
11	4.25e-05	3.28e-05	3.79e-05	0.00363	0.00056	0.00194	0.000151	0.00168	0.00357	0.000356198	6.56e-05	3.11e-05	0.000730583	0.000877	0.00122	0.00118	0.00103	0.000845	6.69e-06	0.000576	0.000177	0.00113	0.00234	5.77e-05	0.000307	0.00497	0.0105
12	4.02e-05	3.12e-05	8.34e-05	0.00333	0.0026	0.000664	0.000159	0.00261	0.000402	0.000419995	2.72e-05	1.5e-05	0.000888567	0.000765	0.000396	0.00256	0.00237	0.00101	1.12e-05	0.000701	0.000365	0.00932	0.00152	0.000278	0.000139	0.00906	0.0215
13	0.000135	0.000154	6.04e-05	0.00286	0.00107	0.00179	0.000116	0.0012	0.0018	0.000847322	1.89e-05	2.15e-05	0.00109131	0.00094	0.00672	0.000621	0.00301	0.00301	2.58e-05	0.00137	0.000335	0.00743	0.00537	6.73e-05	6.16e-05	0.0188	0.00352
14	5.54e-05	2.4e-05	9.06e-05	0.0152	0.000722	0.000509	6.87e-05	0.00183	0.0032	0.000577546	0.000364	1.43e-05	0.00175153	0.00159	0.000781	0.000547	0.00134	0.000873	0.000409	0.00241	0.000363	0.00123	0.00696	0.000133	6.05e-05	0.0269	0.0076
15	7.17e-05	2.01e-05	5.09e-05	0.00315	0.00206	0.00108	0.00013	0.00243	0.00959	0.000719678	1.53e-05	1.04e-05	0.00120352	0.00114	0.00252	0.000511	0.000806	0.00115	1.62e-05	0.00679	0.000304	0.000936	0.00362	4.18e-05	5.32e-05	0.0364	0.0039
16	7.31e-05	0.000146	6.74e-05	0.00252	0.000296	0.000589	0.000938	0.00641	0.00273	0.00098568	4.76e-05	1.11e-05	0.000404838	0.000497	0.000209	0.00137	0.00206	0.000963	1.98e-05	0.00226	0.00025	0.00123	0.0142	3.06e-05	6.69e-05	0.00785	0.01
17		1.7e-05		0.0211	0.000865		0.000594	0.00171			1.61e-05		0.0014309	0.0019		0.000129	0.00391	0.000951	1.21e-05	0.000389	0.000825			4.24e-05	0.00025	0.0211	0.0188
18		2.86e-05		0.0107	0.00027			0.000589					0.000591267	0.000822			0.000916			0.00224	6.18e-05			8.49e-05	0.000144	0.00262	0.0504
19		2.33e-05		0.00493	0.000993			0.00233					0.000910906	0.000672			0.00127			0.00387				0.000117	0.00238	0.0119
20		1.71e-05		0.00793	0.00014								0.00164096				0.00146			0.0033				7.34e-05	0.000117
21		1.17e-05		0.00234	0.000351												0.00371			0.000392				0.000144	7.18e-05
22		1.63e-05		0.00302	0.000667												0.00708			0.000712				3.07e-05	6e-05
23		1.89e-05		0.00674	0.000794												0.00138			0.00193				2.63e-05	9.94e-05
24		1.44e-05		0.00243													0.000727							0.000171	0.000149
25		2.43e-05		0.00555													0.00132							0.00116	9.53e-05
26		2.05e-05		0.00319													0.00121							2.7e-05
27		2.11e-05		0.0026													0.000954							0.000139
28		2.74e-05		0.00319													0.00117							5.93e-05
29		3.05e-05		0.0231													0.0013							5.39e-05
30		3.17e-05		0.00176													0.00138							0.000257
31		3.03e-05		0.00423													0.00554							0.000163
32				0.00371																				5.32e-05
33				0.0111
34				0.0105
35				0.00889
36				0.00499
37				0.00723
38				0.0217
39				0.0072
40				0.00661
41				0.00342
42				0.0098
43				0.0259
44				0.00257
45				0.00225
46				0.00887
47				0.0111
48				0.00234

## Sheet: Table B
	Total GCR rates	Translocations	Truncations	Isochromosomes	rate of translocations	rate of translocation s	rate of translocation s	truncations (/rad51∆)	isochromosomes (/rad51∆)	p-value (vs rad51∆)
wild type	4.205e-05	1	0	31	1.31406e-06	0	4.07359e-05	0	0.00889379
rad51∆	0.00496196	0	6	72	0	0.000381689	0.00458027	1	1	N.A.
srr1∆ rad51∆	0.000714075	0	9	7	0	0.000401667	0.000312408	1.05234	0.0682074	<0.0001
skb1∆ rad51∆	0.00102056	0	6	10	0	0.000382709	0.000637848	1.00267	0.13926	0.0049
skb1-FY rad51∆	0.00132004	0	10	22	0	0.000412514	0.00090753	1.08076	0.198139	0.0028

## Sheet: Table C
	strain	TNF35	TNF5943	TNF8321	TNF3559
h	genotype	wild type	srr1∆	skb1∆	chk1∆
0	– septation	333	285	261	260
	+ septation	136	89	61	61
	% septation	0.289979	0.237968	0.189441	0.190031
2	– septation	291	309	271	328
	+ septation	18	56	32	37
	% septation	0.0582524	0.153425	0.105611	0.10137
4	– septation	310	363	307	304
	+ septation	12	34	11	25
	% septation	0.0372671	0.0856423	0.0345912	0.0759878
6	– septation	304	395	319	292
	+ septation	6	12	10	38
	% septation	0.0193548	0.029484	0.0303951	0.115152
8	– septation	330	300	332	295
	+ septation	10	8	15	80
	% septation	0.0294118	0.025974	0.0432277	0.213333
Pearson's chi-square test
8	compared to wild type	1	0.0769924	0.112974	2.21872e-109
8	compared to chk1∆	6.10601e-16	7.94094e-16	3.46121e-14	1

## Sheet: Table D
Chromosome loss rates
	wild type	srr1∆	srr1-WR	skb1∆	rad51∆	srr1-WR rad51∆	skb1∆ rad51∆
relative	1	29.1444	7.86096	3.50267	69.5187	301.07	3.74332
median	0.000187	0.00545	0.00147	0.000655	0.013	0.0563	0.0007
1	0.000187	0.00144	0.00147	9.01e-05	0.00761	0.0302	0.000905
2	8.47e-05	0.00545	0.00308	0.000939	0.00616	0.0235	0.000508
3	0.000474	0.00592	0.00169	0.000485	0.0153	0.0893	0.0007
4	0.000108	0.00318	0.00142	0.000661	0.0112	0.0446	0.000276
5	0.000676	0.0583	0.00108	0.000655	0.026	0.0563	0.00121
6					0.0338	0.0812
7					0.013	0.0247
8					0.0543	0.0847
9					0.0108	0.0703

## Sheet: Table E
Exp-1 (h)	wild type (x10E5)	wild type log2	srr1Δ (x10E5)	srr1∆ log2
0	37.15	5.21529	41.15	5.36282
1	43.7	5.44956	45.65	5.51254
2	56.5	5.82018	57.55	5.84674
3	78.55	6.29554	77.05	6.26772
4	102	6.67243	98.6	6.62352
5	125	6.96578	113.5	6.82655
6	166	7.37504	149	7.21917
7	227	7.82655	199	7.63662
8	273	8.09276	261.5	8.03067
9	423	8.72451	351	8.45533
10	558.5	9.12541	477	8.89785
	slope	0.393		0.358
	doubling time	2.54453		2.7933
Exp-2 (h)	wild type (x10E5)	wild type log2	srr1Δ (x10E5)	srr1∆ log2
0	41.3	5.36807	40.7	5.34696
1	45.2	5.49825	44.8	5.48543
2	63.4	5.98641	58.1	5.86047
3	75.3	6.23458	71.3	6.15583
4	132	7.04439	119	6.89482
5	178	7.47573	142	7.14975
6	232	7.85798	176	7.45943
7	272	8.08746	221	7.7879
8	401	8.64746	320	8.32193
9	523	9.03067	409	8.67596
10	666	9.37938	498	8.96
	slope	0.424		0.382
	doubling time	2.35849		2.6178
Exp-3 (h)	wild type (x10E5)	wild type log2	srr1Δ (x10E5)	srr1∆ log2
0	35.1	5.1334	33.6	5.07039
1	45	5.49185	43	5.42626
2	58.1	5.86047	55	5.78136
3	79.3	6.30925	76.1	6.24982
4	108	6.75489	93.4	6.54535
5	131	7.03342	115	6.84549
6	176	7.45943	149	7.21917
7	237	7.88874	187	7.54689
8	306	8.25739	254	7.98868
9	408	8.67243	322	8.33092
10	560	9.12928	467	8.86728
	slope	0.393		0.358
	doubling time	2.54453		2.7933
	Doubling time
		wild type		srr1∆
	Exp-1	2.54453		2.7933
	Exp-2	2.35849		2.6178
	Exp-3	2.54453		2.7933
	mean	2.48252		2.7348
	s.d.	0.107409		0.101322
	T-test			0.0415836

## Sheet: Table F
wild type	Rpa2-mCherry ≥1 focus	total nuclei	% total		wild type	Rad52-GFP ≥1 focus	total nuclei	% total
1	61	304	0.200658		1	79	476	0.165966
2	65	324	0.200617		2	48	378	0.126984
3	62	319	0.194357		3	63	338	0.186391
		mean	0.200617				mean	0.15978
srr1∆	Rpa2-mCherry ≥1 focus	total nuclei	% total		srr1∆	Rad52-GFP ≥1 focus	total nuclei	% total
1	85	306	0.277778		1	97	454	0.213656
2	138	555	0.248649		2	89	412	0.216019
3	96	391	0.245524		3	105	428	0.245327
		mean	0.257317				mean	0.225001
		t test	0.00496837				t test	0.0319384
