# Supplementary material for: Fission yeast Srr1 and Skb1 promote isochromosome formation at the centromere
Source: Commun Biol. 2023 May 26;6:551. doi: 10.1038/s42003-023-04925-9 (PMC10219947; doi:10.1038/s42003-023-04925-9)
Supplement: Supplementary file 5 — Supplementary Data 2 [file 42003_2023_4925_MOESM5_ESM.xlsx]

## Sheet: Sheet1
Job:	Srr1 PDB	se	arch
Query	: s001A
No:	Chain	Z	rmsd	lali	nres	%id	ption
1	2gh1-A	7	3.2	139	281	8	METHYLTRANSFERASE;
2	6ymw-B	6.8	6.1	166	340	13	MITOCHONDRIAL TRANSCRIPTION FACTOR 1;
3	4p7k-A	6.4	4.7	160	220	6	CATECHOL O-METHYLTRANSFERASE;
4	3uwp-A	6.4	4	153	341	7	HISTONE-LYSINE N-METHYLTRANSFERASE, H3 LYSINE-79
5	4jxj-A	6.3	6.7	144	246	10	RIBOSOMAL RNA SMALL SUBUNIT METHYLTRANSFERASE A;
6	3lcu-A	6.3	4.6	158	261	6	SISOMICIN-GENTAMICIN RESISTANCE METHYLASE SGM;
7	3dtn-A	6.2	3.6	142	220	11	PUTATIVE METHYLTRANSFERASE MM_2633;
8	3opy-I	6.2	3.8	158	323	9	6-PHOSPHOFRUCTO-1-KINASE ALPHA-SUBUNIT;
9	4xuc-A	6	3.7	147	219	7	CATECHOL O-METHYLTRANSFERASE;
10	3fzg-A	6	3.6	144	197	7	16S RRNA METHYLASE;
11	3fpj-B	5.9	3.5	141	266	8	PUTATIVE UNCHARACTERIZED PROTEIN;
12	1jqd-B	5.9	3.8	140	289	9	HISTAMINE N-METHYLTRANSFERASE;
13	1qan-A	5.8	4.9	139	237	12	ERMC' METHYLTRANSFERASE;
14	1p91-A	5.8	4.1	143	269	8	RIBOSOMAL RNA LARGE SUBUNIT METHYLTRANSFERASE A;
15	1x19-A	5.8	7.2	146	350	7	CRTF-RELATED PROTEIN;
16	5i2h-A	5.8	6.7	150	335	5	O-METHYLTRANSFERASE FAMILY 2;
17	6cn0-B	5.7	3.9	153	272	10	16S RRNA (GUANINE(1405)-N(7))-METHYLTRANSFERASE;
18	2an3-B	5.7	3.9	152	270	7	PHENYLETHANOLAMINE N-METHYLTRANSFERASE;
19	2i62-B	5.7	4.3	150	262	12	NICOTINAMIDE N-METHYLTRANSFERASE;
20	3fux-C	5.7	4.7	136	265	10	DIMETHYLADENOSINE TRANSFERASE;
21	3s1s-A	5.7	11	168	871	8	RESTRICTION ENDONUCLEASE BPUSI;
22	3frh-A	5.7	3.7	145	242	7	16S RRNA METHYLASE;
23	4er0-A	5.7	4.3	148	315	7	HISTONE-LYSINE N-METHYLTRANSFERASE, H3 LYSINE-79
24	7c9m-C	5.6	4	135	260	9	D-HISTIDINE 2-AMINOBUTANOYLTRANSFERASE;
25	8csp-5	5.6	5.9	147	319	7	28S RIBOSOMAL PROTEIN S34, MITOCHONDRIAL;
26	4gc5-A	5.6	8.5	146	318	7	DIMETHYLADENOSINE TRANSFERASE 1, MITOCHONDRIAL;
27	3e7p-A	5.6	4.4	147	253	11	PUTATIVE METHYLTRANSFERASE;
28	2yqz-A	5.6	4.2	138	262	8	HYPOTHETICAL PROTEIN TTHA0223;
29	5egp-A	5.6	4	136	283	6	UBIE/COQ5 FAMILY METHYLTRANSFERASE, PUTATIVE;
30	6fn6-A	5.6	21.8	142	1093	10	FATTY ACID SYNTHASE 1, ISOFORM A;
31	4isc-A	5.6	3.3	127	156	11	METHYLTRANSFERASE;
32	7ux8-A	5.6	8.7	159	380	5	MFNG;
33	5zw3-B	5.6	3.7	135	194	10	PUTATIVE O-METHYLTRANSFERASE YRRM;
34	7bqk-A	5.5	3.8	149	459	6	METHYLTRANSF_2 DOMAIN-CONTAINING PROTEIN;
35	4h0n-A	5.5	3.4	126	332	9	DNMT2;
36	7c9k-B	5.5	4.1	124	234	9	D-HISTIDINE 2-AMINOBUTANOYLTRANSFERASE;
37	7scf-A	5.5	3.6	139	321	7	HISTIDINE N-ALPHA-METHYLTRANSFERASE;
38	2efj-A	5.5	4.1	144	349	10	3,7-DIMETHYLXANTHINE METHYLTRANSFERASE;
39	7bqo-A	5.5	5.6	153	451	7	HPII;
40	5zy6-B	5.5	3.7	144	246	6	PROBABLE CATECHOL O-METHYLTRANSFERASE 1;
41	4pca-A	5.5	4.1	136	222	10	O-METHYLTRANSFERASE FAMILY PROTEIN;
42	5w7p-A	5.5	8.4	160	397	6	OXAC;
43	5x7f-A	5.5	3.8	131	199	9	PUTATIVE O-METHYLTRANSFERASE RV1220C;
44	1wzn-A	5.5	3.6	136	245	9	SAM-DEPENDENT METHYLTRANSFERASE;
45	3i9f-B	5.5	4.2	130	169	5	PUTATIVE TYPE 11 METHYLTRANSFERASE;
46	6fdf-A	5.5	3.3	126	326	8	TRNA (CYTOSINE(38)-C(5))-METHYLTRANSFERASE;
47	4b17-A	5.5	7.5	134	358	9	RIBOSOMAL RNA LARGE SUBUNIT METHYLTRANSFERASE M;
48	3ftf-A	5.5	5.1	141	247	6	DIMETHYLADENOSINE TRANSFERASE;
49	6kms-C	5.4	3.7	138	211	7	METHYLTRANSFERASE N6AMT1;
50	2eg5-E	5.4	4.1	140	347	11	XANTHOSINE METHYLTRANSFERASE;
51	2ift-A	5.4	3.6	129	176	11	PUTATIVE METHYLASE HI0767;
52	4pwr-B	5.4	3.8	138	230	9	CALS11;
53	6ifx-B	5.4	5.1	135	245	7	RIBOSOMAL RNA SMALL SUBUNIT METHYLTRANSFERASE A;
54	3tqs-A	5.4	5.5	141	247	6	RIBOSOMAL RNA SMALL SUBUNIT METHYLTRANSFERASE A;
55	3uzu-A	5.4	6.2	151	262	8	RIBOSOMAL RNA SMALL SUBUNIT METHYLTRANSFERASE A;
56	5zw4-A	5.4	3.6	135	217	10	PUTATIVE O-METHYLTRANSFERASE YRRM;
57	2pxx-A	5.3	4.1	140	214	5	UNCHARACTERIZED PROTEIN MGC2408;
58	5wp4-A	5.3	5.6	147	487	8	PHOSPHOETHANOLAMINE N-METHYLTRANSFERASE 1;
59	2fpo-C	5.3	3.7	129	181	5	METHYLASE YHHF;
60	2gpy-B	5.3	6.4	141	192	6	O-METHYLTRANSFERASE;
61	1g55-A	5.3	3.2	124	314	9	DNA CYTOSINE METHYLTRANSFERASE DNMT2;
62	7wdq-D	5.3	6.2	134	316	13	SAM-DEPENDENT MTHB METHYLTRANSFERASE;
63	6pi9-A	5.3	3.6	138	261	12	16S RRNA (GUANINE(1405)-N(7))-METHYLTRANSFERASE;
64	1qzz-A	5.3	7.4	150	341	5	ACLACINOMYCIN-10-HYDROXYLASE;
65	4ymg-B	5.2	4.1	133	240	9	PUTATIVE SAM-DEPENDENT O-METHYLTRANFERASE;
66	7ebs-A	5.2	3.7	129	258	3	JUVENILE HORMONE ACID METHYLTRANSFERASE;
67	7f8b-A	5.2	4.9	134	246	9	ERM(38);
68	2a14-A	5.2	4.1	147	258	7	INDOLETHYLAMINE N-METHYLTRANSFERASE;
69	2e5w-A	5.2	3.6	135	280	8	PROBABLE SPERMIDINE SYNTHASE;
70	2esr-A	5.2	3.6	125	160	8	METHYLTRANSFERASE;
71	3b5i-A	5.2	3.5	137	345	11	S-ADENOSYL-L-METHIONINE:SALICYLIC ACID CARBOXYL
72	5kva-B	5.2	3.7	124	229	8	CAFFEOYL-COA O-METHYLTRANSFERASE;
73	5w7m-A	5.2	3.7	130	274	10	GLANDICOLINE B O-METHYLTRANSFERASE ROQN;
74	7wdq-A	5.2	7.2	142	337	11	SAM-DEPENDENT MTHB METHYLTRANSFERASE;
75	5n5d-A	5.2	4	136	225	4	METHYLTRANSFERASE;
76	1nbh-A	5.2	4.5	155	293	6	GLYCINE N-METHYLTRANSFERASE;
77	1xtp-A	5.1	5.6	145	247	7	LMAJ004091AAA;
78	3j6q-A	5.1	4.4	137	1060	10	STRUCTURAL PROTEIN VP3;
79	2f8l-A	5.1	3.9	150	324	9	HYPOTHETICAL PROTEIN LMO1582;
80	1ve3-B	5.1	3.8	138	227	7	HYPOTHETICAL PROTEIN PH0226;
81	3dlc-A	5.1	4.3	145	220	5	PUTATIVE S-ADENOSYL-L-METHIONINE-DEPENDENT
82	1mjf-A	5.1	3.5	135	271	5	SPERMIDINE SYNTHASE;
83	1sui-A	5.1	3.9	130	228	8	CAFFEOYL-COA O-METHYLTRANSFERASE;
84	1xcj-A	5.1	4.4	145	230	3	GUANIDINOACETATE N-METHYLTRANSFERASE;
85	5mgz-A	5.1	4.3	137	231	8	8-DEMETHYLNOVOBIOCIC ACID C(8)-METHYLTRANSFERASE;
86	7pg7-D	5.1	7.4	149	330	10	METHYLTRANSFERASE;
87	4gek-G	5.1	3.8	139	232	6	TRNA (CMO5U34)-METHYLTRANSFERASE;
88	3duw-A	5.1	4.2	129	221	5	O-METHYLTRANSFERASE, PUTATIVE;
89	3tr6-A	5.1	4	129	223	12	O-METHYLTRANSFERASE;
90	2hnk-B	5.1	4.2	133	233	8	SAM-DEPENDENT O-METHYLTRANSFERASE;
91	4d7k-F	5.1	3.6	132	337	9	SAM-DEPENDENT METHYLTRANSFERASES;
92	3tfw-A	5.1	4.3	133	221	8	PUTATIVE O-METHYLTRANSFERASE;
93	2p35-A	5	3.4	119	246	8	TRANS-ACONITATE 2-METHYLTRANSFERASE;
94	3orh-A	5	4.8	141	231	6	GUANIDINOACETATE N-METHYLTRANSFERASE;
95	3ofk-A	5	3.7	130	205	5	NODULATION PROTEIN S;
96	2cmg-A	5	4.1	136	262	9	SPERMIDINE SYNTHASE;
97	2rir-E	5	8.6	134	298	7	DIPICOLINATE SYNTHASE, A CHAIN;
98	3qv2-A	5	3.4	127	321	9	5-CYTOSINE DNA METHYLTRANSFERASE;
99	6nvm-A	5	5.2	136	244	10	RRNA ADENINE N-6-METHYLTRANSFERASE;
100	4a6d-A	5	9.1	151	346	9	HYDROXYINDOLE O-METHYLTRANSFERASE;
