# Supplementary material for: Fission yeast Srr1 and Skb1 promote isochromosome formation at the centromere
Source: Commun Biol. 2023 May 26;6:551. doi: 10.1038/s42003-023-04925-9 (PMC10219947; doi:10.1038/s42003-023-04925-9)
Supplement: Supplementary file 6 — Supplementary Data 3 [file 42003_2023_4925_MOESM6_ESM.zip]

Archive with 2 entries (2 files):
- Sup Data 3.dna
- __MACOSX/._Sup Data 3.dna
